# Supplementary material for: Country-Specific Roadmaps for Scaling Up Integrated Care in Belgium, Slovenia, and Cambodia – Lessons Learned from the SCUBY Project
Source: Int J Integr Care. 2024 Dec 20;24(4):17. doi: 10.5334/ijic.8618 (PMC11661016; doi:10.5334/ijic.8618)
Supplement: Supplementary file. — Online supplement 2. [file ijic-24-4-8618-s2.xlsx]

## Sheet: Cambodia
	Key roadmap components for scale-up
	Innovation Characteristics	Plan, conduct, and apply assessment, monitoring and evaluation	Evolve political commitment and advocacy	Build and foster collaboration	Clarify and coordinate roles and responsibilities	Encourage participation and ownership	Build up skills, knowledge and capacity	Plan and follow strategic approaches	Mobilize and sustain resources	Initiate and maintain regular communication
	Consider attributes and features of the innovation that effect the scaling up process	Gather relevant initial parameters, observe process, secure results, and react to changes timely	Gain and preserve political commitment and advocacy at various levels through individuals, institutions, and policies	Develop early stakeholder and organizational engagement in the process, establish, and sustain partnerships and networks	Identify and define formal and informal roles and their responsibilities and opportunities in the scaling up process transparently	Enable active involvement of relevant stakeholder throughout the whole scaling up process, foster the ownership of the innovation by its users.	Promote and impart personal as well as organizational skills and knowledge to enhance capacity	Realize phased, scheduled, anticipatory and coordinated decisions, actions, and iterative processes to scale up the innovation	Raise and ensure durable availability of financial and personal resources	Establish transparent communication structures and appropriate channels, to forger relationships and disseminate information regularly, adapted, formally, and informally
	Align and update standard operating procedures and minimum package of activity (MPA) guidelines.	The performance of T2D and HTN services at primary healthcare centres was measured using the Integrated Care Package (ICP) scoring framework, focusing on case identification, treatment, health education, self-management support, constructed collaboration, and service organization	Shape the governmental budget and spending priorities towards NCDs		Optimize organisation of PEN service delivery at health care facility with specific focus on first generation PEN facilities.	Unpacking health staff commitment and (financial) incentive schemes	In-depth analysis along the cascade of care to identify strategies for improvement (e.g., poor knowledge of the condition, large proportion of patient seeking private care leading to high out-of-pocket expenses)	Development of a policy brief that present key findings and proposed solutions to relevant stakeholders that can address issues related to T2DM and HTN	Scale-up of Package of Essential Noncommunicable (PEN) Diseases Interventions trained health care professionals (1 to 3.5 FTE depending on health care facility)	Strengthening cooperation, communication and update between the medication supply chain, operational districtlevels, and governmental stakeholders involved in NCD strategy.
	Strengthening supply, adequate prescription, and training for essential (T2D / HTN) medicines; mitigating need / impact of strategies to bridge medicine supply gap	The cascade of the T2D and HTN, healthcare utilization, and healthcare-related expenditure among people with T2D and/or HTN were obtained from a cross-sectional survey among 5,000 households	Increase social health protection schemes coverage for T2D / HTN management	Optimizing referral mechanisms health centres and referral hospitals (diabetes clinics).		Incorporate Peer Educators into the formal systems for Community Health Workers	Strengthening "effective" field supervision and coaching by operational district levels to health facilities	Set-up priority planning for implementation of community-base care on diabetes	Mitigate the impact of out-of-pocket expenses for facultative NCD screening at health centres (relevant due to the silent nature of T2D / HTN).	Identify focal persons at sub-national and institutional level for NCD program and establish recurrent and regular meeting structures.
	Support the use (and training in the use) of digital technologies in the (bi-lateral) continuum of care and self-management	Key informants at national and subnational levels. Also, focus group discussions with health centre staff, local authorities, and village health support groups were also conducted			Identifying adequate referral pathways from referral hospital to operational district health centres with a focus on health centres that current do not have a referral hospital; strengthening the leading role of the referral hospital in improving the referral system	Community Health Workers raise awareness through education and promotion	Provide refresher training for existing PEN-trained health care workers.		Performance-based bonus schemes for quality improvement	Adopt a shared decision making process among community health workers and patients; a key element of successful interventions on diabetes care and management.
	Move from paper-based to electronic referral / health record keeping	Include diabetes (and other NCDs) question in Health Equity and Quality Improvement (H-EQIP) assessments		Increase trust and build relationship between institution and commune leaders	Revise and update scope of practice of nurses	Making T2D/HTN related-activities an official outreach activity	Strengthening program management (including data and pharmaceutical management) for health centre managers.		Promote use of community health workers and peer networks in community-based case detection, follow-up care and self-management support
	Renovate the Components of Integrated Care Package (ICP) and expand care package by adding the organization of care (and information systems) as a sixth component through the development of an electronic database	Invest in integrated databases for monitoring and evaluation			Recognising the role of Community Health Workers and Peer Networks in care management		Complementary strengthening of the role of Peer Network non-governmental organisations in CVD screening; in particular where adequate PEN services at health centres are limited.		Increasing the role of pharmacist-led care providing pharmaceutical care and health promotion activities
	Designing a clear scope of work for integration with other national programs, including TB, HIV, or Malaria						Revise and update nursing pre-service curriculum to enhance the role of nursing staff to meet demand for NCD (in particular diabetes) care		Allocate social development grants to community health workers
						Provide training on leadership and management to health centre and hospital directors to promote ownership; prioritize scale-up in health centres that received leadership and management training			Unlock financial resources that enable monthly supervision from operational districts to referral hospital and health centre.
						Assess the workload, skills needed, and commitment of staff for implementing the PEN program

## Sheet: Slovenia
	Key roadmap components for scale-up
	Innovation Characteristics	Plan, conduct, and apply assessment, monitoring and evaluation	Evolve political commitment and advocacy	Build and foster collaboration	Clarify and coordinate roles and responsibilities	Encourage participation and ownership	Build up skills, knowledge and capacity	Plan and follow strategic approaches	Mobilize and sustain resources	Initiate and maintain regular communication
	Consider attributes and features of the innovation that effect the scaling up process	Gather relevant initial parameters, observe process, secure results, and react to changes timely	Gain and preserve political commitment and advocacy at various levels through individuals, institutions, and policies	Develop early stakeholder and organizational engagement in the process, establish, and sustain partnerships and networks	Identify and define formal and informal roles and their responsibilities and opportunities in the scaling up process transparently	Enable active involvement of relevant stakeholder throughout the whole scaling up process, foster the ownership of the innovation by its users.	Promote and impart personal as well as organizational skills and knowledge to enhance capacity	Realize phased, scheduled, anticipatory and coordinated decisions, actions, and iterative processes to scale up the innovation	Raise and ensure durable availability of financial and personal resources	Establish transparent communication structures and appropriate channels, to forger relationships and disseminate information regularly, adapted, formally, and informally
Slovenia	Pilot 1: An m-health intervention to support and empower patients (telemedicine)	Data-driven assessment of integrated care implementation through the Integrated Care Package Implementation Assessment Grid. (1) the identification of patients with HT and/or T2D; (2) treatment of T2D and/or HT by primary care providers using standardized protocols; (3) health education and counselling to patients with T2D and/or HT by non-physician care providers; (4) self-management support to …	Launch of the SCUBY consortium in Ljubljana (SL) bringing together key Slovenian stakeholders, EU stakeholders, and press.	Pilot 4: An intra-team collaboration project to improve organization of the multidisciplinary team of primary care providers		Expert panel (n = 23 stakeholders) led to new ideas on how to implement improvements in integrated care and how to prepare the scale-up roadmap for the development of the Slovenian health care system, with a focus on patient empowerment	Build up skills, knowledge, and capacity for transferring competencies from illness /patient' management in a health care facility to increasing self-management by patients for prevention and health promotion purposes.	Built on the down-step approach of the Kaiser Permanente care model, in which medical care for chronic diseases is provided at the closest level to the patient	Offer chronic patients the possibilities to change/adopt their lifestyle with sport activity programmes in the community	Establishing the connection between a professional institution (CHCL) with the Ljubljana Diabetes Association and with Day Care Centres for older people in Ljubljana
	Pilot 2: A group education program by patients (patients as educators); Trained lay consultants and mentors (registered nurses) organise "Chat about Diabetes" sessions at local Day Care Centres for older people.	Two expert panels with the key stakeholders (2019, 2020)	At the national centralised level, national insurance institute and professional bodies were included in participatory processes and consultation; including the Ministry of Health, which is responsible for planning, implementing health legislation, regulation, financing, and generating strategic plans and national recommendations		Identified need to reorganize healthcare delivery to include the whole local community, preventive measures, and the need to get to know the patient's context	Provision of a "Lay Consultant card" following successful completion of training	Use of a spiral model for the training of lay consultants with the intention to continuously train (mentor) and supplement a group of lay consultants. Training consists of initial and follow-up workshops (N = 30 lay consultants)		Use of a spiral model for the training of lay consultants with the intention to continuously train (mentor) and supplement a group of lay consultants.	Lay consultant mentorship program
	Pilot 3: Community-based interventions on healthy lifestyle	Literature review to identify optimal strategy (down-step model) for Slovenian context
	Transferring some of the competencies from general practitioners to registered nurses.	A qualitative method showed that there is no registered patient lay consultant in Community Health Centre Ljubljana (CHCL) and that there are no external lay consultants working in CHCL
		Pre-post evaluation of lay consultant training program, including demographic and clinical data, appraisal of Diabetes Scale, knowledge of arterial hypertension, and knowledge of Diabetes.
		Assessment of actual cost of scaling and costing of future scenarios
		A baseline population-based survey to identify financial and other barriers to accessing the ICP from the patient perspective, and estimate cost burden to vulnerable patients.
		Rapid facility-based survey including assessment of labour/staff costs, investments, consumables, administration costs

## Sheet: Belgium
	Key roadmap components for scale-up
	Innovation Characteristics	Plan, conduct, and apply assessment, monitoring and evaluation	Evolve political commitment and advocacy	Build and foster collaboration	Clarify and coordinate roles and responsibilities	Encourage participation and ownership	Build up skills, knowledge and capacity	Plan and follow strategic approaches	Mobilize and sustain resources	Initiate and maintain regular communication
	Consider attributes and features of the innovation that effect the scaling up process	Gather relevant initial parameters, observe process, secure results, and react to changes timely	Gain and preserve political commitment and advocacy at various levels through individuals, institutions, and policies	Develop early stakeholder and organizational engagement in the process, establish, and sustain partnerships and networks	Identify and define formal and informal roles and their responsibilities and opportunities in the scaling up process transparently	Enable active involvement of relevant stakeholder throughout the whole scaling up process, foster the ownership of the innovation by its users.	Promote and impart personal as well as organizational skills and knowledge to enhance capacity	Realize phased, scheduled, anticipatory and coordinated decisions, actions, and iterative processes to scale up the innovation	Raise and ensure durable availability of financial and personal resources	Establish transparent communication structures and appropriate channels, to forger relationships and disseminate information regularly, adapted, formally, and informally
	Scaling care pathway on heart failure by scaling up three elements specifically: (i) a structured procedures for discharge (ii) strengthening health education for heart failure at primary care level, and reimbursement of preventative diagnostics (NT-proBNP)	A document review was used to identify barriers and facilitators towards integrated care for chronic diseases in Belgium in existing literature, on micro and meso level.	Promoting budget for quality chronic care at primary level through agenda-setting at parliamentary level	Identify and engage stakeholders involved in the development of training packages for primary care (T2DM / HT)	Strategy: Change management of general practitioners (GPs) for better chronic care organisation		Strategy: Change management towards nurse in a primary care team	Align activities with national developments	Strategy: Budget for chronic care that stimulates quality
	Supporting the development of a dashboard for monitoring and evaluation based on (the expansions of) key indicators (e.g., Cascade of Care) for Diabetes to inform demand-based scale-up in primary care	Completion of Integrated Care Package Assessment Grit based on primary care zones (n = 66); selection of zones driven to cover different types of primary care practices.	Promoting alternative cost models for family medicine (general practioners) through agenda-setting at parliamentary level	Identify and engage with stakeholders involved in national guideline development for Diabetes			Development of a research chair in quality of care and "lumpsum" health care financing models		Strategy: Alternative financing models in primary care
	Development and testing of a step-wise operational strategy for integrating nurse-based services at primary care level	Extensive stakeholder analysis was carried out, which entailed a detailed mapping exercise of the stakeholders’ power and leadership, knowledge, position, interest and alliances. Interview participants included policy-makers, representatives of professional associations, health insurance, patient organisations and public services		Expanding collaborations with VIVEL (Flemish Institute for Primary Care), VIKZ (Flemisch Institute Quality of Care), and Intego (Medical Registry)			Strengthening the "Nurse in Primary Care" training at the University of Antwerp		Strategy: Budget earmarked for nurses working in primary care teams
		Policy tracking through document review was used to frame the interviews from a historical perspective, leading to a chronic care policy timeline	Initiate dialogue with governmental level stakeholders				Scope and review similar "Nurse in Primary Care" trainings in Belgium		Scale-up the number of primary care facilities which include nursing staff.
		Twenty-six qualitative, semi-structured, in-depth interviews with meso and macro level stakeholder interviews were conducted. Stakeholders included policy makers, civil servants (Ministry of Health and health insurance), representatives of professional associations, academics, and patient organisations					Scope different nurse-specialisations, their recognition, and integration in primary care.
		A baseline population-based survey to identify financial and other barriers to accessing the ICP from the patient perspective, and estimate cost burden to vulnerable patients. Complemented with interviews, to understand the care trajectory for vulnerable patients, their barriers to care and their expenditures, especially those non-refunded.					Organise a seminar focussed on nurse-delivered integrated primary care for T2DM / HT
		Rapid facility-based survey including assessment of labour/staff costs, investments, consumables, administration costs and costing-analysis; Information on provider/health system cost collected through the national insurance database (IMA)
